# Supplementary material for: Monocyte-Derived Macrophages Expressing Dopamine D2-Subtype Receptors Drive Alcohol Effects on Mesolimbic Neurons and Microglia
Source: Biomedicines. 2025 Sep 23;13(10):2327. doi: 10.3390/biomedicines13102327 (PMC12561246; doi:10.3390/biomedicines13102327)
Supplement: Supplementary file 1 [file biomedicines-13-02327-s001.zip]

Archive with 2 entries (2 files):
- __MACOSX/._Neun IBA-1 3d projection.avi
- Neun IBA-1 3d projection.avi
